# Supplementary material for: Effect of Acute Effort on Isometric Strength and Body Balance: Trained vs. Untrained Paradigm
Source: PLoS One. 2016 May 24;11(5):e0155985. doi: 10.1371/journal.pone.0155985 (PMC4878781; doi:10.1371/journal.pone.0155985)
Supplement: S1 Data — (XLSX) [file pone.0155985.s001.xlsx]

## Sheet: Arkusz1
Person characteristics	_1	Training/week	Hour/week	Subject_NR	Group	Age (years)	Experience (years)	Sport class	Ranking points		Weight (kg)	BH (cm)	BMI	PF (%)	FM (kg)	FFM (kg)	FMI	FFMI	WHR		Wingate-Test	RTW	RPP	FI	ToPP	TmPP	LA WIN at rest [mmol/L]	LA WIN post [mmol/L)	LA WIN Delta		To Table 5	HGSmaxT1	T1rel	HGSmaxT2	T2rel	HGSmaxT3	T3rel	T1 50	T1 Eperc	T2 50	T2 Eperc	T3 50	T3 Eperc	T1 50 in perc	T2 50 in perc	T3 50 in perc
Sub. Characterist.				identification						To table 3											to Table 4	J.kg-1	W.kg-1	Fatigue index (%)	(s)	(s)													T1 50-(T1/2)		T2 50-(T2/2)			((T1 Eperc)/(T1/2))*100	((T2 Eperc)/(T2/2))*100	((T3 Eperc)/(T3/2))*100
	JUDO	11	22	1	JUDO	22.1	16	MM	325		134.6	203	32.66	19.5	26.3	108.6	6.38	26.35	0.8			280	12.75	54.5	3.06	3.32	2.47	13.8	11.07			65.4	0.49	63.3	0.47	64	0.48	54.6	21.9	45.2	13.55	50.2	18.2	66.97	42.81	56.88
	JUDO	11	22	2	JUDO	24.9	19	M	123		64.1	170.4	22.2	17.2	11	53.1	3.81	18.37	0.79			309	13.64	47.95	4.05	2.72	2.74	13.54	10.8			47.2	0.74	47.21	0.74	49.4	0.77	33.7	10.1	37.4	13.795	32.1	7.4	42.8	58.44	29.96
	JUDO	11	22	3	JUDO	24	17	M	20		71.3	170.1	24.7	11.2	8	63.3	2.77	21.9	0.7			296	12.54	38.59	4.35	3.8	1.76	11.89	10.26			45.5	0.64	45.9	0.64	46.5	0.65	22.8	0.05	22.5	-0.45	26.5	3.25	0.22	-1.96	13.98
	JUDO	10	20	4	JUDO	22.6	16	I	52		85.6	179.3	26.7	15	12.8	72.8	3.99	22.72	0.76			342	14.43	45.29	3.76	5.13	2.71	14.85	12.13			52.9	0.62	59.1	0.69	54.3	0.63	35.1	8.65	29.8	0.25	34.4	7.25	32.7	0.85	26.7
	JUDO	9	14	6	JUDO	20.7	11	M	154		102.6	192.1	27.8	16.5	16.9	85.7	4.58	23.25	0.78			307	13.6	50	3.6	3.5	2.36	16.23	13.87			52.6	0.51	51.9	0.51	58.8	0.57	40.7	14.4	40.1	14.15	45.9	16.5	54.75	54.53	56.12
	JUDO	10	13	7	JUDO	21	16	I	69		101.4	186.4	29.3	21	21.3	80.1	6.16	23.15	0.82			291	11.05	30.32	7.72	5.75	2.53	12.02	9.49			53.9	0.53	51.2	0.5	58.8	0.58	37.1	10.15	36.1	10.5	45.5	16.1	37.66	41.02	54.76
	JUDO	10	13	8	JUDO	20.4	12	I	35		68.1	161.8	25.9	25	17	51.1	6.48	19.47	0.83			264	11.34	47.09	6.6	3.73	2.31	15.16	12.86			32.7	0.48	38	0.56	37.4	0.55	19.5	3.15	29.2	10.2	26	7.3	19.27	53.68	39.04
	JUDO	5	10	9	JUDO	19	14	I	63		71.2	172.1	24.1	19.7	14	57.2	4.73	19.33	0.8			307	12.8	38.28	4.87	3.31	1.72	14.96	13.24			32.7	0.46	32.5	0.46	35.3	0.5	17.5	1.15	18.9	2.65	24.2	6.55	7.03	16.31	37.11
	JUDO	10	15	10	JUDO	17.5	11	I	24		66.7	180.4	20.6	12.1	8.1	58.6	2.5	18.09	0.71			302	12.5	43.2	5.02	4.24	1.91	10.31	8.4			32.7	0.49	32.2	0.48	45.8	0.69	19.7	3.35	18.4	2.3	31.4	8.5	20.49	14.29	37.12
	JUDO	12	24	11	JUDO	17.8	11	I	78		95.9	190.2	26.6	21.7	20.8	75.1	5.76	20.8	0.78			296	12.77	45.97	5.36	3.31	1.44	12.53	11.08			38.2	0.4	39.7	0.41	48	0.5	30.1	11	30.3	10.45	37	13	57.59	52.64	54.17
	JUDO	11	18	12	JUDO	17.7	13	I	120		76.3	169.8	26.7	24.5	18.7	57.6	6.55	20.17	0.82			309	12.11	33.94	5.79	4.8	2.53	12.24	9.71			33.4	0.44	28.8	0.38	34.5	0.45	18.9	2.2	16.1	1.7	17.5	0.25	13.17	11.81	1.45
	JUDO	5	10	13	JUDO	17.9	11	II	11		66.7	165.3	24.5	19.2	12.8	53.9	4.7	19.8	0.8			291	12.27	43.62	4.74	2.49	2.25	12.77	10.52			43.2	0.65	42.2	0.63	42.9	0.64	22.4	0.8	27.5	6.4	30.3	8.85	3.7	30.33	41.26
	JUDO	5	9	14	JUDO	17.5	12	I	22		83.3	182.5	24.9	16.1	13.4	69.9	4	20.87	0.77			323	13.66	41.43	4.25	3.1	2.63	16.19	13.57			44.2	0.53	48.5	0.58	43	0.52	35.2	13.1	38.4	14.15	37.7	16.2	59.28	58.35	75.35
	Untrained			16	Untrained	19.1					74.8	174	24.7	15.8	11.8	63	3.9	20.81	0.77			247	10.73	51.54	5.8	3.64	2.16	19.54	17.38			35.4	0.47	36	0.48	33.3	0.45	18.9	1.2	24.9	6.9	23.3	6.65	6.78	38.33	39.94
	Untrained			17	Untrained	23.7					69.1	186.5	19.9	11.6	8	61.1	2.3	17.57	0.7			284	11.6	41.38	6.8	4.22	2.8	17.62	14.82			40.4	0.58	44.2	0.64	46.1	0.67	18.1	-2.1	25.7	3.6	24.9	1.85	-10.4	16.29	8.03
	Untrained			18	Untrained	20.7					64.3	173	21.5	13.5	8.7	55.6	2.91	18.58	0.73			283	11.36	31.34	6.2	4.3	1.88	13.86	11.98			42.6	0.66	50.4	0.78	53.2	0.83	27.5	6.2	40.4	15.2	27.8	1.2	29.11	60.32	4.51
	Untrained			19	Untrained	20.7					85	187	24.3	18.9	16.1	68.9	4.6	19.7	0.8			251	8.96	17.41	7.65	11.44	1.92	13.76	11.84			54.3	0.64	57.1	0.67	50.3	0.59	24.4	-2.75	40	11.45	45.4	20.25	-10.13	40.11	80.52
	Untrained			20	Untrained	20					71.1	184.5	20.8	14.5	10.3	60.8	3.03	17.86	0.75			278	12.21	43.49	3.11	2.8	1.42	19.24	17.82			46.2	0.65	45.4	0.64	41.2	0.58	37.6	14.5	38.6	15.9	38.4	17.8	62.77	70.04	86.41
	Untrained			21	Untrained	21					85.9	178.4	27	25.7	22.1	63.8	6.94	20.05	0.84			209	9.71	48.51	4.35	2.52	2.32	15.14	12.82			43.4	0.51	51.9	0.6	47.4	0.55	28.5	6.8	38.7	12.75	42.3	18.6	31.34	49.13	78.48
	Untrained			22	Untrained	20					65.9	178.6	20.6	14	9.2	56.7	2.88	17.78	0.75			282	11.42	45.71	5.88	4.7	2.04	14.84	12.8			48.5	0.74	46.7	0.71	45.8	0.69	26.8	2.55	33.3	9.95	30.3	7.4	10.52	42.61	32.31
	Untrained			23	Untrained	20.6					69.5	184.5	20.4	10.6	7.4	62.1	2.17	18.24	0.68			262	11.85	46.84	3.87	2.06	1.48	17.54	16.06			45	0.65	41.4	0.6	46.7	0.67	30	7.5	38.3	17.6	39.6	16.25	33.33	85.02	69.59
	Untrained			24	Untrained	19.1					75.2	181.1	23	18.8	14.1	61.1	4.3	18.63	0.8			287	11.26	37.83	5.85	6.51	2.36	14.38	12.02			40.3	0.54	38	0.51	46.2	0.61	22.8	2.65	32	13	29.7	6.6	13.15	68.42	28.57
	Untrained			25	Untrained	19.3					88.2	175	28.8	24.8	21.9	66.3	7.15	21.65	0.83			234	8.8	21.59	11.05	2.78	1.78	14.26	12.48			42.7	0.48	42.9	0.49	45.7	0.52	22.2	0.85	30.3	8.85	24.6	1.75	3.98	41.26	7.66
	Untrained			26	Untrained	22.6					59.6	178	18.8	9.4	5.6	54	1.77	17.04	0.66			264	10.72	37.5	4.02	5.47	1.94	13.68	11.74			33.7	0.57	38.1	0.64	39.3	0.66	11.6	-5.25	25.4	6.35	17.6	-2.05	-31.16	33.33	-10.43
	Untrained			27	Untrained	19.4					83.3	170.5	28.7	26.5	22.1	61.2	7.6	21.05	0.85			248	10.21	43.19	3.63	2.39	1.52	17.78	16.26			36.1	0.43	38.7	0.46	40.9	0.49	13.6	-4.45	25.2	5.85	29.4	8.95	-24.65	30.23	43.77
	Untrained			28	Untrained	20					75.8	183.5	22.8	17.8	13.7	63.1	4.07	18.74	0.78			304	11.77	34.58	4.67	7.47	2.4	16.56	14.16			47.1	0.62	41.3	0.54	44.3	0.58	16.8	-6.75	31.7	11.05	20.4	-1.75	-28.66	53.51	-7.9
	Untrained			29	Untrained	20.9					70.5	168.8	24.7	23.3	16.4	54.1	5.76	18.99	0.83			258	10.75	42.33	4.22	3.63	1.4	16.4	15			43	0.61	47.8	0.68	42.9	0.61	19.6	-1.9	27.2	3.3	37.6	16.15	-8.84	13.81	75.29
	Untrained			30	Untrained	20.1					88.1	186.3	25.4	23.6	20.8	67.3	5.99	19.39	0.83			251	11.21	49.15	4.74	2.61	2.04	15.58	13.54			52.6	0.6	45.1	0.51	44.1	0.5	26	-0.3	33	10.45	33.7	11.65	-1.14	46.34	52.83
	Untrained			31	Untrained	19.9					77.9	178.6	24.4	23.2	18.1	59.8	5.67	18.75	0.83			248	11.21	53.61	4.52	3.05	1.96	16.84	14.88			40.2	0.52	42.9	0.55	41	0.53	19.9	-0.2	28.1	6.65	36	15.5	-1	31	75.61
	Untrained			32	Untrained	19.7					67.5	179.3	21	15.9	10.7	56.8	3.33	17.67	0.77			303	12.34	35.17	5.06	3.96	1.92	19.64	17.72			49	0.73	49.9	0.74	51.9	0.77	23.8	-0.7	34.7	9.75	30.3	4.35	-2.86	39.08	16.76
	Untrained			33	Untrained	20.7					71.4	181.6	21.7	15.5	11.1	60.3	3.37	18.28	0.76			264	11.46	44.15	6.22	2.56	2.5	18.12	15.62			55.6	0.78	52.1	0.73	57.2	0.8	47.1	19.3	47	20.95	51.3	22.7	69.42	80.42	79.37
	Untrained			34	Untrained	20					65.4	175	21.4	16.1	10.5	54.9	3.43	17.93	0.78			239	9.27	30.96	5.43	4.2	1.8	13.18	11.38			38.9	0.59	39.9	0.61	41.3	0.63	17.5	-1.95	27.9	7.95	26.8	6.15	-10.03	39.85	29.78
[truncated: 90 more columns]
